# Supplementary material for: Dysregulation of the PRUNE2/PCA3 genetic axis in human prostate cancer: from experimental discovery to validation in two independent patient cohorts
Source: eLife. 2023 Jan 16;12:e81929. doi: 10.7554/eLife.81929 (PMC9886275; doi:10.7554/eLife.81929)
Supplement: Source code 1. [file elife-81929-code1.zip]

Archive with 5 entries (4 files):
- Source code file/
- Source code file/_data analy SAS code.sas
- __MACOSX/Source code file/.__data analy SAS code.sas
- Source code file/_data analy R code.R
- __MACOSX/Source code file/.__data analy R code.R
